# Supplementary material for: Spark Discharge Synthesis and Characterization of Ge/Sn Janus Nanoparticles
Source: Nanomaterials (Basel). 2023 May 22;13(10):1701. doi: 10.3390/nano13101701 (PMC10223582; doi:10.3390/nano13101701)
Supplement: Supplementary file 1 [file nanomaterials-13-01701-s001.zip]

Archive with 1 entries (1 files):
- nanomaterials-2367770-supplementary.pdf
